# Supplementary material for: Early Probiotic Supplementation of Healthy Term Infants with Bifidobacterium longum subsp. infantis M-63 Is Safe and Leads to the Development of Bifidobacterium-Predominant Gut Microbiota: A Double-Blind, Placebo-Controlled Trial
Source: Nutrients. 2023 Mar 14;15(6):1402. doi: 10.3390/nu15061402 (PMC10055625; doi:10.3390/nu15061402)
Supplement: Supplementary file 1 [file nutrients-15-01402-s001.zip]

Archive with 1 entries (1 files):
- nutrients-2250127-supplementary.pdf
